# Supplementary material for: Through each other's eyes: initial results and protocol for the co-design of an observational measure of adolescent-parent interaction using first-person perspective
Source: Front Child Adolesc Psychiatry. 2024 Mar 4;2:1214890. doi: 10.3389/frcha.2023.1214890 (PMC11748891; doi:10.3389/frcha.2023.1214890)
Supplement: Supplementary file 1 [file Datasheet1.zip]

Archive with 4 entries (4 files):
- Supplementary Figure 1.DOCX
- Supplementary File 1.DOCX
- Supplementary File 2.XLSX
- Supplementary File 3.XLSX
