# Supplementary material for: Through each other's eyes: initial results and protocol for the co-design of an observational measure of adolescent-parent interaction using first-person perspective
Source: Front Child Adolesc Psychiatry. 2024 Mar 4;2:1214890. doi: 10.3389/frcha.2023.1214890 (PMC11748891; doi:10.3389/frcha.2023.1214890)
Supplement: Supplementary file 1 [file Datasheet1.zip › Supplementary File 2.XLSX]

## Sheet: Sheet1
	Actigraph	Ring	Headcam(sensor)	Watch	On body cam				Day Trip	Chores	Card game	Review day	Meal
green (parent)	0	13	4	22	5			green (parent)	8	2	5	3	10
red/pink (under 18)	4	6	12	26	0			red/pink (under 18)	15	3	7	3	10
blue ( 18-25)	2	8	5	7	0			blue ( 18-25)	0	0	0	1	2
