# Supplementary material for: Through each other's eyes: initial results and protocol for the co-design of an observational measure of adolescent-parent interaction using first-person perspective
Source: Front Child Adolesc Psychiatry. 2024 Mar 4;2:1214890. doi: 10.3389/frcha.2023.1214890 (PMC11748891; doi:10.3389/frcha.2023.1214890)
Supplement: Supplementary file 1 [file Datasheet1.zip › Supplementary File 3.XLSX]

## Sheet: Sheet1
Single Words	Phrases (if provided)	Expanding example (if provided)	Combined by NW/TJ to generate word cloud
Trust			Trust
Trust			Trust
Trust			Trust
Trust			Trust
Trust			Trust
Trust			Trust
Trust			Trust
Understand			Understand
Understand			Understand
Understand			Understand
Understand			Understand
Understand			Understand
Understand			Understand
Understand			Understand
respect			respect
respect			respect
respect			respect
respect			respect
respect			respect
love			Love
love			Love
love			Love
love			Love
love			Love
love			Love
love			Love
love			Love
love			Love
Honest/ Honesty			Honesty
Honest/ Honesty			Honesty
Honest/ Honesty			Honesty
Honest/ Honesty			Honesty
Time	Spending Time		Quality-time
Time	Having Time		Quality-time
Try	Not having to Try		Not-having-to-try
Inclusion		For example, inclduing the person in hobbies/ conversations	Involvement
Calmness			Staying-calm
Calm	Staying calm		Staying-calm
Calm	remain-calm		Staying-calm
Not-overreacting			Staying-calm
Humour			Humour
	Having your Back		Trust
	No need to say Sorry		Unconditional
Good-Behaviour			Good-Behaviour
Good-Manners			Good-Behaviour
Good-listener			Communication
Good-listener			Communication
Shared-hobbies			Shared-interests
Commonalities			Shared-interests
Kind			Kind
Kind			Kind
open-minded			Openess
Balance			Balance
Balance			Balance
Coping			Coping
Routine			Routine
Together	Having time together'		Together
Together	Being Together'		Together
Space	Giving Space'		Giving-space
Good-Discipline			Boundaries
Caring			Caring
Caring			Caring
Independence			Independence
Adapting	Adapting to each other		Adapting
Close			Closeness
Closeness			Closeness
patience			Patience
boundaries			Boundaries
tolerance	Tolerance of emotion / behaviors		Tolerance
engage	engage with child		Involvement
safe	feeling safe'		Safety
interest	taking an interest		Involvement
interest	shared interests		Shared-interests
communication			Communication
communication			Communication
communication			Communication
perseverance			Perseverance
openess			Openess
Coping	Coping-together		Coping
Arugment	Not having an argument'		Staying-calm
Emotion	Understanding others emotion'		Understand
Banter	Being able to take a joke		Humour
Rely	To rely on other		Trust
Care	To care for		Caring
Support			Support
Discipline			Boundaries
Coping			Coping
Playful			Humour
